# Supplementary material for: An alternative mode of epithelial polarity in the Drosophila midgut
Source: PLoS Biol. 2018 Oct 19;16(10):e3000041. doi: 10.1371/journal.pbio.3000041 (PMC6209374; doi:10.1371/journal.pbio.3000041)
Supplement: S1 Data — Images were taken of different regions of several midguts containing MARCM clones stained with an apical marker. Cells that were above the neighbouring cells or had a clear apical domain were counted as ‘cells NOT inside the layer’, whereas cells without a detectable free apical surface were counted as ‘cells inside the layer’. For each image, the percentage of clones inside the layer among all clones was calculated. Data were analysed with Graphpad Prism software. The graph in S4A Fig shows the average percent of cells inside the layer ± SD%. (XLSX) [file pbio.3000041.s005.xlsx]

## Sheet: tsp2A
tsp2A
image number	cells exposed to lumen	inside layer	exposed/total%		inside layer/total%
1	5	35	12.5		87.5
2	0	66	0		100
3	3	35	7.89474		92.1053
4	6	110	5.17241		94.8276
5	0	33	0		100
6	3	58	4.91803		95.082
7	1	27	3.57143		96.4286
8	0	25	0		100
9	5	31	13.8889		86.1111
10	3	36	7.69231		92.3077
11	1	13	7.14286		92.8571
12	8	87	8.42105		91.5789
13	4	14	22.2222		77.7778
14	2	51	3.77358		96.2264
15	5	28	15.1515		84.8485
16	2	57	3.38983		96.6102
17	4	50	7.40741		92.5926
18	0	26	0		100
19	0	15	0		100
20	6	102	5.55556		94.4444
21	4	55	6.77966		93.2203
22	1	29	3.33333		96.6667
23	2	64	3.0303		96.9697
24	0	34	0		100
25	6	53	10.1695	6.08058	89.8305	93.9194	5.53955
sum	71	1134	5.89212
total number of clones		1205

## Sheet: FitD
FitD
image number	exposed to lumen	inside layer	exposed/total%		inside layer/total%
1	0	24	0		100
2	0	29	0		100
3	0	39	0		100
4	0	10	0		100
5	3	16	15.7895		84.2105
6	5	33	13.1579		86.8421
7	0	30	0		100
8	0	19	0		100
9	4	27	12.9032		87.0968
10	3	27	10		90
11	5	38	11.6279		88.3721
12	0	44	0		100
13	2	19	9.52381		90.4762
14	0	27	0		100
15	0	34	0		100
16	0	30	0		100
17	5	39	11.3636		88.6364
18	1	19	5		95
19	0	5	0		100
20	1	18	5.26316		94.7368
21	0	6	0		100
22	3	32	8.57143		91.4286
23	2	9	18.1818	5.27749	81.8182	94.7225	6.25274
sum	34	574	5.59211
total number of clones		608

## Sheet: Fit1
Fit1
image number	exposed to lumen	inside layer	exposed/total%		inside layer/total%
1	26	54	32.5		67.5
2	22	28	44		56
3	4	17	19.0476		80.9524
4	8	17	32		68
5	33	38	46.4789		53.5211
6	14	30	31.8182		68.1818
7	19	73	20.6522		79.3478
8	49	59	45.3704		54.6296
9	0	16	0		100
10	5	18	21.7391		78.2609
11	5	17	22.7273		77.2727
12	7	30	18.9189		81.0811
13	7	6	53.8462		46.1538
14	13	18	41.9355		58.0645
15	2	6	25		75
16	6	25	19.3548		80.6452
17	2	3	40		60
18	6	22	21.4286		78.5714
19	15	29	34.0909		65.9091
20	8	32	20		80
21	5	10	33.3333		66.6667
22	3	12	20		80
23	2	7	22.2222		77.7778
24	12	14	46.1538	29.6924	53.8462	70.3076	12.5776
sum	273	581	31.9672
total number of clones		854

## Sheet: Rhea
Rhea
image number	exposed to lumen	inside layer	exposed to lumen/total%			inside layer/total%
1	0	14	0			100
2	2	3	40			60
3	0	10	0			100
4	0	7	0			100
5	1	8	11.1111			88.8889
6	0	5	0			100
7	1	6	14.2857			85.7143
8	0	35	0			100
9	0	25	0			100
10	0	5	0			100
11	4	2	66.6667			33.3333
12	1	4	20			80
13	0	4	0			100
14	0	4	0			100
15	0	5	0			100
16	0	4	0			100
17	0	8	0			100
18	0	26	0	8.44797	17.9662	91.552	17.9662
sum	9	175	4.8913
total number of clones		184

## Sheet: Ctrl
ctrl
image number	exposed to lumen	inside layer	inside layer%
1	9	0	0
2	8	0	0
3	29	2	6.45161
4	16	1	5.88235
5	9	1	10
6	98	6	5.76923
7	19	0	0
8	13	0	0
9	7	0	0
10	19	0	0
11	2	0	0
12	17	1	5.55556
13	40	2	4.7619	2.95544	3.52963
sum	286	13	4.34783
total number of clones		299

## Sheet: summary
	Inside layer%	SD	n
tsp2A	93.9194	5.53955	1205
fitD	94.7225	6.25274	608
fit1	70.3076	12.5776	854
rhea	91.552	17.9662	184
ctrl	2.95544	3.52963	299
